# Supplementary material for: Deep sub-angstrom resolution imaging by electron ptychography with misorientation correction
Source: Sci Adv. 2022 May 13;8(19):eabn2275. doi: 10.1126/sciadv.abn2275 (PMC9106290; doi:10.1126/sciadv.abn2275)
Supplement: Supplementary file 2 — Movie S1 [file sciadv.abn2275_movie_s1.zip]

Archive with 1 entries (1 files):
- sciadv.abn2275_movie_s1.mov
